# Supplementary material for: Risk-based guidance for choosing fecal immunochemical test or colonoscopy in colorectal cancer screening: a modeling study
Source: Am J Epidemiol. 2025 Sep 30;195(3):832–40. doi: 10.1093/aje/kwaf214 (PMC13017602; doi:10.1093/aje/kwaf214)
Supplement: Web_Material_kwaf214 [file web_material_kwaf214.zip]

Archive with 2 entries (2 files):
- 20250922_FitVsCol_Appendix.docx
- Appendix S4.xlsx
