# Supplementary material for: Risk-based guidance for choosing fecal immunochemical test or colonoscopy in colorectal cancer screening: a modeling study
Source: Am J Epidemiol. 2025 Sep 30;195(3):832–40. doi: 10.1093/aje/kwaf214 (PMC13017602; doi:10.1093/aje/kwaf214)
Supplement: Web_Material_kwaf214 [file web_material_kwaf214.zip › Appendix S4.xlsx]

## Sheet: Supplementary table_v2
Strategy type	Age- or risk-score-based switch criteria	Colonoscopies (/1000 50-year-old CRC-free individuals)	QALYs gained (/1000 50-year-old CRC-free individuals)
Risk score	90%_50	2638	180.08
Risk score	90%_50:52	2797	183.3
Risk score	90%_50:52:54	2793	183.87
Risk score	90%_50:52:54:56	2788	184.41
Risk score	90%_50:52:54:56:58	2784	184.87
Risk score	90%_50:52:54:56:58:60	2780	185.26
Risk score	90%_50:52:54:56:58:60:62	2776	185.66
Risk score	90%_50:52:54:56:58:60:62:64	2772	186.05
Risk score	90%_50:52:54:56:58:60:62:64:66	2768	186.49
Risk score	90%_50:52:54:56:58:60:62:64:66:68	2763	186.94
Risk score	90%_50:52:54:56:58:60:62:64:66:68:70	2760	187.25
Risk score	90%_50:52:54:56:58:60:62:64:66:68:70:72	2757	187.54
Risk score	90%_50:52:54:56:58:60:62:64:66:68:70:72:74	2740	187.32
Risk score	90%_50:54	2788	184.04
Risk score	90%_50:54:58	2780	184.99
Risk score	90%_50:54:58:62	2772	185.81
Risk score	90%_50:54:58:62:66	2763	186.66
Risk score	90%_50:54:58:62:66:70	2756	187.26
Risk score	90%_50:54:58:62:66:70:74	2750	187.86
Risk score	90%_50:56	2659	180.23
Risk score	90%_50:56:62	2600	179.24
Risk score	90%_50:56:62:68	2540	178.23
Risk score	90%_50:56:62:68:74	2498	177.52
Risk score	90%_50:58	2654	180.95
Risk score	90%_50:58:66	2592	180.31
Risk score	90%_50:58:66:74	2549	179.86
Risk score	90%_50:60	2660	181.7
Risk score	90%_50:60:70	2615	181.5
Risk score	90%_52	2591	186.49
Risk score	90%_52:54	2745	190
Risk score	90%_52:54:56	2741	190.39
Risk score	90%_52:54:56:58	2712	189.88
Risk score	90%_52:54:56:58:60	2682	189.28
Risk score	90%_52:54:56:58:60:62	2653	188.68
Risk score	90%_52:54:56:58:60:62:64	2620	187.92
Risk score	90%_52:54:56:58:60:62:64:66	2586	187.14
Risk score	90%_52:54:56:58:60:62:64:66:68	2553	186.35
Risk score	90%_52:54:56:58:60:62:64:66:68:70	2532	185.85
Risk score	90%_52:54:56:58:60:62:64:66:68:70:72	2517	185.51
Risk score	90%_52:54:56:58:60:62:64:66:68:70:72:74	2502	185.16
Risk score	90%_52:56	2615	186.14
Risk score	90%_52:56:60	2558	184.73
Risk score	90%_52:56:60:64	2502	183.23
Risk score	90%_52:56:60:64:68	2447	181.66
Risk score	90%_52:56:60:64:68:72	2409	180.67
Risk score	90%_52:58	2611	186.87
Risk score	90%_52:58:64	2551	185.79
Risk score	90%_52:58:64:70	2509	185.01
Risk score	90%_52:60	2616	187.71
Risk score	90%_52:60:68	2555	186.96
Risk score	90%_52:62	2612	188.21
Risk score	90%_52:62:72	2568	187.86
Risk score	90%_54	2538	191.51
Risk score	90%_54:56	2567	190.82
Risk score	90%_54:56:58	2505	188.96
Risk score	90%_54:56:58:60	2473	187.84
Risk score	90%_54:56:58:60:62	2446	186.96
Risk score	90%_54:56:58:60:62:64	2426	186.46
Risk score	90%_54:56:58:60:62:64:66	2407	185.96
Risk score	90%_54:56:58:60:62:64:66:68	2381	185.25
Risk score	90%_54:56:58:60:62:64:66:68:70	2363	184.73
Risk score	90%_54:56:58:60:62:64:66:68:70:72	2346	184.24
Risk score	90%_54:56:58:60:62:64:66:68:70:72:74	2334	183.97
Risk score	90%_54:58	2562	191.55
Risk score	90%_54:58:62	2506	190.22
Risk score	90%_54:58:62:66	2450	188.49
Risk score	90%_54:58:62:66:70	2413	187.42
Risk score	90%_54:58:62:66:70:74	2377	186.43
Risk score	90%_54:60	2567	192.42
Risk score	90%_54:60:66	2509	191.4
Risk score	90%_54:60:66:72	2468	190.53
Risk score	90%_54:62	2563	192.92
Risk score	90%_54:62:70	2521	192.37
Risk score	90%_54:64	2559	193.26
Risk score	90%_54:64:74	2515	192.82
Risk score	90%_56	1990	166.88
Risk score	90%_56:58	2078	168.81
Risk score	90%_56:58:60	2075	169.19
Risk score	90%_56:58:60:62	2074	169.55
Risk score	90%_56:58:60:62:64	2072	169.91
Risk score	90%_56:58:60:62:64:66	2070	170.26
Risk score	90%_56:58:60:62:64:66:68	2068	170.62
Risk score	90%_56:58:60:62:64:66:68:70	2066	170.9
Risk score	90%_56:58:60:62:64:66:68:70:72	2065	171.18
Risk score	90%_56:58:60:62:64:66:68:70:72:74	2063	171.43
Risk score	90%_56:60	2075	169.46
Risk score	90%_56:60:64	2071	170.21
Risk score	90%_56:60:64:68	2067	171.08
Risk score	90%_56:60:64:68:72	2063	171.6
Risk score	90%_56:62	2071	169.97
Risk score	90%_56:62:68	2065	171
Risk score	90%_56:62:68:74	2061	171.83
Risk score	90%_56:64	2066	170.32
Risk score	90%_56:64:72	2060	171.17
Risk score	90%_56:66	1977	167.64
Risk score	90%_58	1960	172.17
Risk score	90%_58:60	2047	174.43
Risk score	90%_58:60:62	2045	174.78
Risk score	90%_58:60:62:64	2043	175.12
Risk score	90%_58:60:62:64:66	2041	175.45
Risk score	90%_58:60:62:64:66:68	2040	175.76
Risk score	90%_58:60:62:64:66:68:70	2038	175.97
Risk score	90%_58:60:62:64:66:68:70:72	2037	176.21
Risk score	90%_58:60:62:64:66:68:70:72:74	2035	176.41
Risk score	90%_58:62	2043	174.94
Risk score	90%_58:62:66	2039	175.6
Risk score	90%_58:62:66:70	2037	176.13
Risk score	90%_58:62:66:70:74	2026	176.35
Risk score	90%_58:64	2038	175.29
Risk score	90%_58:64:70	2034	175.85
Risk score	90%_58:66	1949	172.61
Risk score	90%_58:66:74	1916	172.22
Risk score	90%_58:68	1948	173.11
Risk score	90%_60	1942	177.26
Risk score	90%_60:62	2021	179.59
Risk score	90%_60:62:64	2019	179.86
Risk score	90%_60:62:64:66	2017	180.12
Risk score	90%_60:62:64:66:68	2014	180.35
Risk score	90%_60:62:64:66:68:70	2012	180.5
Risk score	90%_60:62:64:66:68:70:72	2009	180.6
Risk score	90%_60:62:64:66:68:70:72:74	2003	180.63
Risk score	90%_60:64	2016	179.94
Risk score	90%_60:64:68	2012	180.45
Risk score	90%_60:64:68:72	2008	180.86
Risk score	90%_60:66	1927	177.25
Risk score	90%_60:66:72	1892	176.57
Risk score	90%_60:68	1926	177.75
Risk score	90%_60:70	1940	178.22
Risk score	90%_62	1916	180.97
Risk score	90%_62:64	1992	183.39
Risk score	90%_62:64:66	1982	183.32
Risk score	90%_62:64:66:68	1951	182.49
Risk score	90%_62:64:66:68:70	1929	181.9
Risk score	90%_62:64:66:68:70:72	1908	181.32
Risk score	90%_62:64:66:68:70:72:74	1881	180.52
Risk score	90%_62:66	1902	180.7
Risk score	90%_62:66:70	1870	179.8
Risk score	90%_62:66:70:74	1837	178.74
Risk score	90%_62:68	1901	181.2
Risk score	90%_62:68:74	1868	180.49
Risk score	90%_62:70	1915	181.75
Risk score	90%_62:72	1914	181.91
Risk score	90%_64	1886	183.5
Risk score	90%_64:66	1875	183.05
Risk score	90%_64:66:68	1842	182.03
Risk score	90%_64:66:68:70	1831	181.72
Risk score	90%_64:66:68:70:72	1821	181.43
Risk score	90%_64:66:68:70:72:74	1811	181.15
Risk score	90%_64:68	1874	183.55
Risk score	90%_64:68:72	1843	182.74
Risk score	90%_64:70	1887	184.16
Risk score	90%_64:72	1886	184.32
Risk score	90%_64:74	1884	184.4
Risk score	90%_66	1523	166.45
Risk score	90%_66:68	1557	167.87
Risk score	90%_66:68:70	1556	168.03
Risk score	90%_66:68:70:72	1556	168.19
Risk score	90%_66:68:70:72:74	1556	168.34
Risk score	90%_66:70	1556	168.07
Risk score	90%_66:70:74	1555	168.37
Risk score	90%_66:72	1555	168.23
Risk score	90%_66:74	1553	168.3
Risk score	90%_68	1516	170.01
Risk score	90%_68:70	1549	171.45
Risk score	90%_68:70:72	1549	171.56
Risk score	90%_68:70:72:74	1548	171.67
Risk score	90%_68:72	1548	171.62
Risk score	90%_68:74	1546	171.69
Risk score	90%_70	1511	172.38
Risk score	90%_70:72	1541	173.8
Risk score	90%_70:72:74	1540	173.87
Risk score	90%_70:74	1539	173.87
Risk score	90%_72	1501	173.71
Risk score	90%_72:74	1530	175.12
Risk score	90%_74	1489	174.25
Risk score	80%_50	2472	177.81
Risk score	80%_50:52	2788	184.45
Risk score	80%_50:52:54	2778	185.42
Risk score	80%_50:52:54:56	2769	186.36
Risk score	80%_50:52:54:56:58	2759	187.38
Risk score	80%_50:52:54:56:58:60	2719	187.04
Risk score	80%_50:52:54:56:58:60:62	2671	186.41
Risk score	80%_50:52:54:56:58:60:62:64	2616	185.44
Risk score	80%_50:52:54:56:58:60:62:64:66	2559	184.38
Risk score	80%_50:52:54:56:58:60:62:64:66:68	2517	183.68
Risk score	80%_50:52:54:56:58:60:62:64:66:68:70	2491	183.26
Risk score	80%_50:52:54:56:58:60:62:64:66:68:70:72	2469	183.04
Risk score	80%_50:52:54:56:58:60:62:64:66:68:70:72:74	2449	182.87
Risk score	80%_50:54	2769	186.08
Risk score	80%_50:54:58	2747	188.06
Risk score	80%_50:54:58:62	2707	189.19
Risk score	80%_50:54:58:62:66	2627	188.41
Risk score	80%_50:54:58:62:66:70	2565	187.51
Risk score	80%_50:54:58:62:66:70:74	2505	186.59
Risk score	80%_50:56	2517	177.84
Risk score	80%_50:56:62	2401	175.83
Risk score	80%_50:56:62:68	2287	173.5
Risk score	80%_50:56:62:68:74	2207	171.61
Risk score	80%_50:58	2507	179.43
Risk score	80%_50:58:66	2385	178.22
Risk score	80%_50:58:66:74	2301	177.31
Risk score	80%_50:60	2518	181.07
Risk score	80%_50:60:70	2429	180.72
Risk score	80%_52	2429	183.62
Risk score	80%_52:54	2665	189.23
Risk score	80%_52:54:56	2637	188.34
Risk score	80%_52:54:56:58	2561	186.54
Risk score	80%_52:54:56:58:60	2509	185.33
Risk score	80%_52:54:56:58:60:62	2469	184.47
Risk score	80%_52:54:56:58:60:62:64	2438	184.03
Risk score	80%_52:54:56:58:60:62:64:66	2402	183.4
Risk score	80%_52:54:56:58:60:62:64:66:68	2360	182.56
Risk score	80%_52:54:56:58:60:62:64:66:68:70	2340	182.25
Risk score	80%_52:54:56:58:60:62:64:66:68:70:72	2320	181.94
Risk score	80%_52:54:56:58:60:62:64:66:68:70:72:74	2299	181.5
Risk score	80%_52:56	2481	182.63
Risk score	80%_52:56:60	2374	179.72
Risk score	80%_52:56:60:64	2308	178.21
Risk score	80%_52:56:60:64:68	2263	177.6
Risk score	80%_52:56:60:64:68:72	2230	177.09
Risk score	80%_52:58	2470	184.21
Risk score	80%_52:58:64	2358	182.09
Risk score	80%_52:58:64:70	2281	180.43
Risk score	80%_52:60	2480	186.01
Risk score	80%_52:60:68	2363	184.58
Risk score	80%_52:62	2472	187.09
Risk score	80%_52:62:72	2386	186.44
Risk score	80%_54	2380	188.3
Risk score	80%_54:56	2424	186.84
Risk score	80%_54:56:58	2416	186.19
Risk score	80%_54:56:58:60	2368	184.86
Risk score	80%_54:56:58:60:62	2327	183.81
Risk score	80%_54:56:58:60:62:64	2294	183
Risk score	80%_54:56:58:60:62:64:66	2258	181.82
Risk score	80%_54:56:58:60:62:64:66:68	2228	181
Risk score	80%_54:56:58:60:62:64:66:68:70	2209	180.52
Risk score	80%_54:56:58:60:62:64:66:68:70:72	2193	180.18
Risk score	80%_54:56:58:60:62:64:66:68:70:72:74	2176	179.83
Risk score	80%_54:58	2430	187.9
Risk score	80%_54:58:62	2334	185.35
Risk score	80%_54:58:62:66	2287	184.7
Risk score	80%_54:58:62:66:70	2257	184.23
Risk score	80%_54:58:62:66:70:74	2223	183.63
Risk score	80%_54:60	2438	189.82
Risk score	80%_54:60:66	2331	187.72
Risk score	80%_54:60:66:72	2259	186.15
Risk score	80%_54:62	2431	190.91
Risk score	80%_54:62:70	2352	189.79
Risk score	80%_54:64	2421	191.66
Risk score	80%_54:64:74	2339	190.8
Risk score	80%_56	1897	165.7
Risk score	80%_56:58	2012	168.32
Risk score	80%_56:58:60	2069	170.36
Risk score	80%_56:58:60:62	2065	171.13
Risk score	80%_56:58:60:62:64	2060	171.85
Risk score	80%_56:58:60:62:64:66	2056	172.58
Risk score	80%_56:58:60:62:64:66:68	2051	173.38
Risk score	80%_56:58:60:62:64:66:68:70	2047	173.9
Risk score	80%_56:58:60:62:64:66:68:70:72	2044	174.39
Risk score	80%_56:58:60:62:64:66:68:70:72:74	2040	174.87
Risk score	80%_56:60	2066	171.2
Risk score	80%_56:60:64	2056	172.51
Risk score	80%_56:60:64:68	2046	173.71
Risk score	80%_56:60:64:68:72	2039	174.72
Risk score	80%_56:62	2058	172.38
Risk score	80%_56:62:68	2041	174.65
Risk score	80%_56:62:68:74	2015	175.75
Risk score	80%_56:64	2048	173.18
Risk score	80%_56:64:72	2032	175
Risk score	80%_56:66	1872	167.16
Risk score	80%_58	1870	170.62
Risk score	80%_58:60	1983	173.64
Risk score	80%_58:60:62	2039	175.8
Risk score	80%_58:60:62:64	2035	176.42
Risk score	80%_58:60:62:64:66	2030	176.96
Risk score	80%_58:60:62:64:66:68	2023	177.42
Risk score	80%_58:60:62:64:66:68:70	2009	177.46
Risk score	80%_58:60:62:64:66:68:70:72	1982	177.02
Risk score	80%_58:60:62:64:66:68:70:72:74	1956	176.63
Risk score	80%_58:62	2033	176.4
Risk score	80%_58:62:66	1969	175.39
Risk score	80%_58:62:66:70	1925	174.73
Risk score	80%_58:62:66:70:74	1889	174.32
Risk score	80%_58:64	2026	177.3
Risk score	80%_58:64:70	2012	178.46
Risk score	80%_58:66	1850	171.27
Risk score	80%_58:66:74	1791	170.63
Risk score	80%_58:68	1848	172.4
Risk score	80%_60	1859	175.44
Risk score	80%_60:62	1961	178.52
Risk score	80%_60:62:64	2012	180.57
Risk score	80%_60:62:64:66	1982	180.14
Risk score	80%_60:62:64:66:68	1931	178.96
Risk score	80%_60:62:64:66:68:70	1894	178.06
Risk score	80%_60:62:64:66:68:70:72	1875	177.73
Risk score	80%_60:62:64:66:68:70:72:74	1860	177.56
Risk score	80%_60:64	2005	180.96
Risk score	80%_60:64:68	1942	179.94
Risk score	80%_60:64:68:72	1896	179.16
Risk score	80%_60:66	1831	175.11
Risk score	80%_60:66:72	1768	173.73
Risk score	80%_60:68	1829	176.23
Risk score	80%_60:70	1856	177.26
Risk score	80%_62	1834	178.9
Risk score	80%_62:64	1922	181.73
Risk score	80%_62:64:66	1885	180.65
Risk score	80%_62:64:66:68	1850	179.71
Risk score	80%_62:64:66:68:70	1832	179.31
Risk score	80%_62:64:66:68:70:72	1820	179.11
Risk score	80%_62:64:66:68:70:72:74	1814	179.21
Risk score	80%_62:66	1812	177.94
Risk score	80%_62:66:70	1801	178.13
Risk score	80%_62:66:70:74	1785	178.09
Risk score	80%_62:68	1808	178.99
Risk score	80%_62:68:74	1771	178.33
Risk score	80%_62:70	1834	180.26
Risk score	80%_62:72	1832	180.62
Risk score	80%_64	1807	181.25
Risk score	80%_64:66	1796	180.53
Risk score	80%_64:66:68	1798	180.81
Risk score	80%_64:66:68:70	1794	180.93
Risk score	80%_64:66:68:70:72	1785	180.84
Risk score	80%_64:66:68:70:72:74	1775	180.72
Risk score	80%_64:68	1788	180.93
Risk score	80%_64:68:72	1786	181.3
Risk score	80%_64:70	1810	182.32
Risk score	80%_64:72	1808	182.68
Risk score	80%_64:74	1804	182.83
Risk score	80%_66	1488	165.54
Risk score	80%_66:68	1520	166.92
Risk score	80%_66:68:70	1553	168.51
Risk score	80%_66:68:70:72	1554	168.89
Risk score	80%_66:68:70:72:74	1553	169.16
Risk score	80%_66:70	1552	168.78
Risk score	80%_66:70:74	1552	169.31
Risk score	80%_66:72	1552	169.27
Risk score	80%_66:74	1548	169.42
Risk score	80%_68	1482	168.85
Risk score	80%_68:70	1519	170.49
Risk score	80%_68:70:72	1546	171.93
Risk score	80%_68:70:72:74	1545	172.12
Risk score	80%_68:72	1543	171.98
Risk score	80%_68:74	1542	172.29
Risk score	80%_70	1479	171.14
Risk score	80%_70:72	1510	172.59
Risk score	80%_70:72:74	1534	173.88
Risk score	80%_70:74	1527	173.7
Risk score	80%_72	1471	172.38
Risk score	80%_72:74	1498	173.72
Risk score	80%_74	1460	172.88
Risk score	70%_50	2311	175.38
Risk score	70%_50:52	2629	182.49
Risk score	70%_50:52:54	2763	186.99
Risk score	70%_50:52:54:56	2705	186.86
Risk score	70%_50:52:54:56:58	2616	185.44
Risk score	70%_50:52:54:56:58:60	2536	183.98
Risk score	70%_50:52:54:56:58:60:62	2481	183.13
Risk score	70%_50:52:54:56:58:60:62:64	2438	182.78
Risk score	70%_50:52:54:56:58:60:62:64:66	2384	182.02
Risk score	70%_50:52:54:56:58:60:62:64:66:68	2337	181.42
Risk score	70%_50:52:54:56:58:60:62:64:66:68:70	2307	181.03
Risk score	70%_50:52:54:56:58:60:62:64:66:68:70:72	2275	180.32
Risk score	70%_50:52:54:56:58:60:62:64:66:68:70:72:74	2246	179.76
Risk score	70%_50:54	2745	188.25
Risk score	70%_50:54:58	2643	188.6
Risk score	70%_50:54:58:62	2513	186.73
Risk score	70%_50:54:58:62:66	2396	184.78
Risk score	70%_50:54:58:62:66:70	2327	183.8
Risk score	70%_50:54:58:62:66:70:74	2282	183.46
Risk score	70%_50:56	2379	175.43
Risk score	70%_50:56:62	2208	171.65
Risk score	70%_50:56:62:68	2142	172.08
Risk score	70%_50:56:62:68:74	2105	173.01
Risk score	70%_50:58	2362	177.99
Risk score	70%_50:58:66	2182	175.85
Risk score	70%_50:58:66:74	2064	174.17
Risk score	70%_50:60	2377	180.54
Risk score	70%_50:60:70	2245	180.1
Risk score	70%_52	2267	180.59
Risk score	70%_52:54	2495	186.43
Risk score	70%_52:54:56	2512	185.47
Risk score	70%_52:54:56:58	2457	184.3
Risk score	70%_52:54:56:58:60	2407	183.5
Risk score	70%_52:54:56:58:60:62	2349	182.39
Risk score	70%_52:54:56:58:60:62:64	2306	181.69
Risk score	70%_52:54:56:58:60:62:64:66	2259	180.49
Risk score	70%_52:54:56:58:60:62:64:66:68	2218	179.69
Risk score	70%_52:54:56:58:60:62:64:66:68:70	2195	179.32
Risk score	70%_52:54:56:58:60:62:64:66:68:70:72	2172	178.93
Risk score	70%_52:54:56:58:60:62:64:66:68:70:72:74	2148	178.56
Risk score	70%_52:56	2350	179.17
Risk score	70%_52:56:60	2277	177.79
Risk score	70%_52:56:60:64	2206	176.69
Risk score	70%_52:56:60:64:68	2132	175.4
Risk score	70%_52:56:60:64:68:72	2107	175.75
Risk score	70%_52:58	2337	181.65
Risk score	70%_52:58:64	2188	178.4
Risk score	70%_52:58:64:70	2144	178.49
Risk score	70%_52:60	2349	184.43
Risk score	70%_52:60:68	2177	182.03
Risk score	70%_52:62	2336	186.12
Risk score	70%_52:62:72	2209	185.22
Risk score	70%_54	2223	184.87
Risk score	70%_54:56	2261	183.5
Risk score	70%_54:56:58	2311	183.47
Risk score	70%_54:56:58:60	2285	182.69
Risk score	70%_54:56:58:60:62	2235	181.19
Risk score	70%_54:56:58:60:62:64	2196	180.25
Risk score	70%_54:56:58:60:62:64:66	2161	179.49
Risk score	70%_54:56:58:60:62:64:66:68	2128	178.9
Risk score	70%_54:56:58:60:62:64:66:68:70	2112	178.9
Risk score	70%_54:56:58:60:62:64:66:68:70:72	2097	178.99
Risk score	70%_54:56:58:60:62:64:66:68:70:72:74	2083	179.12
Risk score	70%_54:58	2300	184.57
Risk score	70%_54:58:62	2257	184.24
Risk score	70%_54:58:62:66	2181	182.72
Risk score	70%_54:58:62:66:70	2109	180.61
Risk score	70%_54:58:62:66:70:74	2032	178.75
Risk score	70%_54:60	2319	187.48
Risk score	70%_54:60:66	2165	183.97
Risk score	70%_54:60:66:72	2059	181.61
Risk score	70%_54:62	2306	189.18
Risk score	70%_54:62:70	2191	187.35
Risk score	70%_54:64	2290	190.33
Risk score	70%_54:64:74	2169	188.98
Risk score	70%_56	1806	164.3
Risk score	70%_56:58	1869	166.08
Risk score	70%_56:58:60	1992	169.82
Risk score	70%_56:58:60:62	2055	172.68
Risk score	70%_56:58:60:62:64	2048	173.86
Risk score	70%_56:58:60:62:64:66	2040	174.89
Risk score	70%_56:58:60:62:64:66:68	2027	175.8
Risk score	70%_56:58:60:62:64:66:68:70	1999	175.71
Risk score	70%_56:58:60:62:64:66:68:70:72	1964	175.38
Risk score	70%_56:58:60:62:64:66:68:70:72:74	1929	175.05
Risk score	70%_56:60	1979	170.42
Risk score	70%_56:60:64	2040	174.49
Risk score	70%_56:60:64:68	2024	177.11
Risk score	70%_56:60:64:68:72	1985	177.68
Risk score	70%_56:62	2040	174.82
Risk score	70%_56:62:68	1962	175.92
Risk score	70%_56:62:68:74	1896	176.04
Risk score	70%_56:64	2023	176.05
Risk score	70%_56:64:72	1999	179.55
Risk score	70%_56:66	1777	167.16
Risk score	70%_58	1781	168.78
Risk score	70%_58:60	1855	171.13
Risk score	70%_58:60:62	1944	174.2
Risk score	70%_58:60:62:64	2019	177.38
Risk score	70%_58:60:62:64:66	1976	176.92
Risk score	70%_58:60:62:64:66:68	1919	176.1
Risk score	70%_58:60:62:64:66:68:70	1888	175.76
Risk score	70%_58:60:62:64:66:68:70:72	1870	175.79
Risk score	70%_58:60:62:64:66:68:70:72:74	1852	175.83
Risk score	70%_58:62	1915	174.02
Risk score	70%_58:62:66	1882	174.27
Risk score	70%_58:62:66:70	1843	174.38
Risk score	70%_58:62:66:70:74	1821	175.02
Risk score	70%_58:64	1990	178.4
Risk score	70%_58:64:70	1935	178.54
Risk score	70%_58:66	1761	170.29
Risk score	70%_58:66:74	1686	169.5
Risk score	70%_58:68	1757	172.04
Risk score	70%_60	1776	173.38
Risk score	70%_60:62	1846	175.84
Risk score	70%_60:62:64	1918	178.53
Risk score	70%_60:62:64:66	1879	177.69
Risk score	70%_60:62:64:66:68	1852	177.46
Risk score	70%_60:62:64:66:68:70	1833	177.31
Risk score	70%_60:62:64:66:68:70:72	1824	177.65
Risk score	70%_60:62:64:66:68:70:72:74	1814	177.92
Risk score	70%_60:64	1898	178.41
Risk score	70%_60:64:68	1855	178.63
Risk score	70%_60:64:68:72	1818	178.57
Risk score	70%_60:66	1742	173.05
Risk score	70%_60:66:72	1716	173.36
Risk score	70%_60:68	1734	174.78
Risk score	70%_60:70	1773	176.41
Risk score	70%_62	1754	176.53
Risk score	70%_62:64	1807	178.57
Risk score	70%_62:64:66	1789	177.77
Risk score	70%_62:64:66:68	1794	178.36
Risk score	70%_62:64:66:68:70	1803	179.26
Risk score	70%_62:64:66:68:70:72	1790	179.26
Risk score	70%_62:64:66:68:70:72:74	1774	179.16
Risk score	70%_62:66	1738	175.91
Risk score	70%_62:66:70	1759	177.62
Risk score	70%_62:66:70:74	1713	176.49
Risk score	70%_62:68	1730	176.79
Risk score	70%_62:68:74	1723	177.71
Risk score	70%_62:70	1756	178.79
Risk score	70%_62:72	1752	179.36
Risk score	70%_64	1729	178.69
Risk score	70%_64:66	1721	178.17
Risk score	70%_64:66:68	1726	178.55
Risk score	70%_64:66:68:70	1747	179.72
Risk score	70%_64:66:68:70:72	1749	180.21
Risk score	70%_64:66:68:70:72:74	1727	179.6
Risk score	70%_64:68	1717	178.54
Risk score	70%_64:68:72	1745	180.64
Risk score	70%_64:70	1736	180.01
Risk score	70%_64:72	1733	180.93
Risk score	70%_64:74	1728	181.22
Risk score	70%_66	1454	164.48
Risk score	70%_66:68	1472	165.45
Risk score	70%_66:68:70	1500	166.82
Risk score	70%_66:68:70:72	1532	168.62
Risk score	70%_66:68:70:72:74	1549	169.86
Risk score	70%_66:70	1496	166.87
Risk score	70%_66:70:74	1547	170.15
Risk score	70%_66:72	1517	168.53
Risk score	70%_66:74	1535	170.15
Risk score	70%_68	1448	167.49
Risk score	70%_68:70	1471	168.72
Risk score	70%_68:70:72	1496	169.99
Risk score	70%_68:70:72:74	1518	171.28
Risk score	70%_68:72	1488	169.77
Risk score	70%_68:74	1502	170.84
Risk score	70%_70	1448	169.77
Risk score	70%_70:72	1467	170.82
Risk score	70%_70:72:74	1485	171.8
Risk score	70%_70:74	1478	171.57
Risk score	70%_72	1440	170.91
Risk score	70%_72:74	1456	171.85
Risk score	70%_74	1430	171.36
Risk score	60%_50	2151	172.96
Risk score	60%_50:52	2459	180.21
Risk score	60%_50:52:54	2629	185.87
Risk score	60%_50:52:54:56	2576	184.69
Risk score	60%_50:52:54:56:58	2481	183.13
Risk score	60%_50:52:54:56:58:60	2422	182.63
Risk score	60%_50:52:54:56:58:60:62	2351	181.57
Risk score	60%_50:52:54:56:58:60:62:64	2294	180.73
Risk score	60%_50:52:54:56:58:60:62:64:66	2237	179.61
Risk score	60%_50:52:54:56:58:60:62:64:66:68	2191	178.91
Risk score	60%_50:52:54:56:58:60:62:64:66:68:70	2160	178.43
Risk score	60%_50:52:54:56:58:60:62:64:66:68:70:72	2130	178.17
Risk score	60%_50:52:54:56:58:60:62:64:66:68:70:72:74	2110	178.3
Risk score	60%_50:54	2622	187.91
Risk score	60%_50:54:58	2489	186.31
Risk score	60%_50:54:58:62	2338	183.87
Risk score	60%_50:54:58:62:66	2252	183.18
Risk score	60%_50:54:58:62:66:70	2182	182.07
Risk score	60%_50:54:58:62:66:70:74	2086	179.6
Risk score	60%_50:56	2244	172.51
Risk score	60%_50:56:62	2136	172.23
Risk score	60%_50:56:62:68	2065	174.33
Risk score	60%_50:56:62:68:74	2012	176.19
Risk score	60%_50:58	2220	176.35
Risk score	60%_50:58:66	2002	173.43
Risk score	60%_50:58:66:74	1867	171.59
Risk score	60%_50:60	2237	180.07
Risk score	60%_50:60:70	2062	179.25
Risk score	60%_52	2113	177.46
Risk score	60%_52:54	2309	183.1
Risk score	60%_52:54:56	2350	182.46
Risk score	60%_52:54:56:58	2370	182.75
Risk score	60%_52:54:56:58:60	2310	181.78
Risk score	60%_52:54:56:58:60:62	2248	180.28
Risk score	60%_52:54:56:58:60:62:64	2199	179.38
Risk score	60%_52:54:56:58:60:62:64:66	2155	178.63
Risk score	60%_52:54:56:58:60:62:64:66:68	2118	178.45
Risk score	60%_52:54:56:58:60:62:64:66:68:70	2099	178.63
Risk score	60%_52:54:56:58:60:62:64:66:68:70:72	2078	178.82
Risk score	60%_52:54:56:58:60:62:64:66:68:70:72:74	2039	178.39
Risk score	60%_52:56	2194	175.86
Risk score	60%_52:56:60	2196	176.52
Risk score	60%_52:56:60:64	2115	175.6
Risk score	60%_52:56:60:64:68	2074	176.86
Risk score	60%_52:56:60:64:68:72	2046	178.37
Risk score	60%_52:58	2207	178.61
Risk score	60%_52:58:64	2121	178.67
Risk score	60%_52:58:64:70	2056	178.79
Risk score	60%_52:60	2221	182.74
Risk score	60%_52:60:68	2003	179.24
Risk score	60%_52:62	2201	185.16
Risk score	60%_52:62:72	2034	183.46
Risk score	60%_54	2072	180.97
Risk score	60%_54:56	2108	180.03
Risk score	60%_54:56:58	2124	179.07
Risk score	60%_54:56:58:60	2178	179.73
Risk score	60%_54:56:58:60:62	2167	179.62
Risk score	60%_54:56:58:60:62:64	2123	178.89
Risk score	60%_54:56:58:60:62:64:66	2095	179.01
Risk score	60%_54:56:58:60:62:64:66:68	2062	179.07
Risk score	60%_54:56:58:60:62:64:66:68:70	2011	178.19
Risk score	60%_54:56:58:60:62:64:66:68:70:72	1961	177.39
Risk score	60%_54:56:58:60:62:64:66:68:70:72:74	1917	176.79
Risk score	60%_54:58	2142	181.15
Risk score	60%_54:58:62	2171	182.49
Risk score	60%_54:58:62:66	2026	178.63
Risk score	60%_54:58:62:66:70	1938	176.82
Risk score	60%_54:58:62:66:70:74	1874	176.01
Risk score	60%_54:60	2198	184.71
Risk score	60%_54:60:66	2002	180.34
Risk score	60%_54:60:66:72	1862	176.56
Risk score	60%_54:62	2184	187.23
Risk score	60%_54:62:70	2035	184.38
Risk score	60%_54:64	2161	188.89
Risk score	60%_54:64:74	2001	186.45
Risk score	60%_56	1718	162.9
Risk score	60%_56:58	1781	164.73
Risk score	60%_56:58:60	1853	167.63
Risk score	60%_56:58:60:62	1963	171.99
Risk score	60%_56:58:60:62:64	2029	175.55
Risk score	60%_56:58:60:62:64:66	1979	175.53
Risk score	60%_56:58:60:62:64:66:68	1912	174.9
Risk score	60%_56:58:60:62:64:66:68:70	1882	174.93
Risk score	60%_56:58:60:62:64:66:68:70:72	1859	175.11
Risk score	60%_56:58:60:62:64:66:68:70:72:74	1839	175.43
Risk score	60%_56:60	1867	168.81
Risk score	60%_56:60:64	2023	177.22
Risk score	60%_56:60:64:68	1928	177.28
Risk score	60%_56:60:64:68:72	1862	177.11
Risk score	60%_56:62	1961	174.89
Risk score	60%_56:62:68	1867	176.26
Risk score	60%_56:62:68:74	1790	176.95
Risk score	60%_56:64	1998	179.62
Risk score	60%_56:64:72	1911	180.65
Risk score	60%_56:66	1682	167.18
Risk score	60%_58	1695	166.79
Risk score	60%_58:60	1744	168.49
Risk score	60%_58:60:62	1821	171.67
Risk score	60%_58:60:62:64	1906	175.34
Risk score	60%_58:60:62:64:66	1878	175.45
Risk score	60%_58:60:62:64:66:68	1853	175.82
Risk score	60%_58:60:62:64:66:68:70	1835	176.13
Risk score	60%_58:60:62:64:66:68:70:72	1824	176.76
Risk score	60%_58:60:62:64:66:68:70:72:74	1808	177.14
Risk score	60%_58:62	1812	172
Risk score	60%_58:62:66	1819	174.2
Risk score	60%_58:62:66:70	1804	175.5
Risk score	60%_58:62:66:70:74	1764	175.78
Risk score	60%_58:64	1885	176.58
Risk score	60%_58:64:70	1857	178.62
Risk score	60%_58:66	1674	169.02
Risk score	60%_58:66:74	1637	169.86
Risk score	60%_58:68	1667	171.64
Risk score	60%_60	1696	171.2
Risk score	60%_60:62	1744	172.97
Risk score	60%_60:62:64	1788	175.25
Risk score	60%_60:62:64:66	1783	175.35
Risk score	60%_60:62:64:66:68	1790	176.56
Risk score	60%_60:62:64:66:68:70	1804	177.96
Risk score	60%_60:62:64:66:68:70:72	1788	178.17
Risk score	60%_60:62:64:66:68:70:72:74	1768	178.2
Risk score	60%_60:64	1789	175.8
Risk score	60%_60:64:68	1784	177.62
Risk score	60%_60:64:68:72	1785	179.25
Risk score	60%_60:66	1664	171.04
Risk score	60%_60:66:72	1655	172.58
Risk score	60%_60:68	1649	172.9
Risk score	60%_60:70	1691	175.51
Risk score	60%_62	1676	173.89
Risk score	60%_62:64	1706	175.16
Risk score	60%_62:64:66	1709	175.41
Risk score	60%_62:64:66:68	1710	176.08
Risk score	60%_62:64:66:68:70	1729	177.3
Risk score	60%_62:64:66:68:70:72	1740	178.47
Risk score	60%_62:64:66:68:70:72:74	1721	178.19
Risk score	60%_62:66	1663	173.6
Risk score	60%_62:66:70	1670	174.74
Risk score	60%_62:66:70:74	1655	175.02
Risk score	60%_62:68	1654	174.47
Risk score	60%_62:68:74	1656	176.36
Risk score	60%_62:70	1680	176.74
Risk score	60%_62:72	1674	178.02
Risk score	60%_64	1653	175.72
Risk score	60%_64:66	1649	175.5
Risk score	60%_64:66:68	1640	175.36
Risk score	60%_64:66:68:70	1647	176
Risk score	60%_64:66:68:70:72	1656	176.7
Risk score	60%_64:66:68:70:72:74	1662	177.33
Risk score	60%_64:68	1644	175.89
Risk score	60%_64:68:72	1653	177.2
Risk score	60%_64:70	1662	177.4
Risk score	60%_64:72	1660	178.39
Risk score	60%_64:74	1654	179.26
Risk score	60%_66	1421	163.26
Risk score	60%_66:68	1433	163.96
Risk score	60%_66:68:70	1448	164.94
Risk score	60%_66:68:70:72	1466	166.29
Risk score	60%_66:68:70:72:74	1493	167.98
Risk score	60%_66:70	1452	165.3
Risk score	60%_66:70:74	1494	168.38
Risk score	60%_66:72	1468	166.86
Risk score	60%_66:74	1489	168.69
Risk score	60%_68	1415	165.88
Risk score	60%_68:70	1427	166.62
Risk score	60%_68:70:72	1444	167.72
Risk score	60%_68:70:72:74	1459	168.82
Risk score	60%_68:72	1442	167.76
Risk score	60%_68:74	1456	168.97
Risk score	60%_70	1418	168.08
Risk score	60%_70:72	1426	168.64
Risk score	60%_70:72:74	1437	169.44
Risk score	60%_70:74	1436	169.46
Risk score	60%_72	1410	169.09
Risk score	60%_72:74	1417	169.59
Risk score	60%_74	1401	169.5
Risk score	50%_50	1996	170.77
Risk score	50%_50:52	2272	177.44
Risk score	50%_50:52:54	2411	182.68
Risk score	50%_50:52:54:56	2407	181.89
Risk score	50%_50:52:54:56:58	2384	182.02
Risk score	50%_50:52:54:56:58:60	2309	181.07
Risk score	50%_50:52:54:56:58:60:62	2237	179.61
Risk score	50%_50:52:54:56:58:60:62:64	2180	178.75
Risk score	50%_50:52:54:56:58:60:62:64:66	2128	178.19
Risk score	50%_50:52:54:56:58:60:62:64:66:68	2094	178.55
Risk score	50%_50:52:54:56:58:60:62:64:66:68:70	2062	178.62
Risk score	50%_50:52:54:56:58:60:62:64:66:68:70:72	1999	177.64
Risk score	50%_50:52:54:56:58:60:62:64:66:68:70:72:74	1937	176.72
Risk score	50%_50:54	2398	184.5
Risk score	50%_50:54:58	2344	183.84
Risk score	50%_50:54:58:62	2239	183.02
Risk score	50%_50:54:58:62:66	2086	179.6
Risk score	50%_50:54:58:62:66:70	1968	177.11
Risk score	50%_50:54:58:62:66:70:74	1879	175.8
Risk score	50%_50:56	2082	169.53
Risk score	50%_50:56:62	2074	173.82
Risk score	50%_50:56:62:68	1962	176.25
Risk score	50%_50:56:62:68:74	1855	176.53
Risk score	50%_50:58	2070	174.07
Risk score	50%_50:58:66	1841	171.25
Risk score	50%_50:58:66:74	1697	169.54
Risk score	50%_50:60	2098	179.45
Risk score	50%_50:60:70	1911	177.86
Risk score	50%_52	1964	174.71
Risk score	50%_52:54	2153	179.76
Risk score	50%_52:54:56	2170	179.24
Risk score	50%_52:54:56:58	2175	178.8
Risk score	50%_52:54:56:58:60	2195	179.07
Risk score	50%_52:54:56:58:60:62	2168	178.87
Risk score	50%_52:54:56:58:60:62:64	2120	178.44
Risk score	50%_52:54:56:58:60:62:64:66	2086	178.79
Risk score	50%_52:54:56:58:60:62:64:66:68	2016	178
Risk score	50%_52:54:56:58:60:62:64:66:68:70	1953	177.05
Risk score	50%_52:54:56:58:60:62:64:66:68:70:72	1907	176.57
Risk score	50%_52:54:56:58:60:62:64:66:68:70:72:74	1874	176.47
Risk score	50%_52:56	2030	172.56
Risk score	50%_52:56:60	2077	174.19
Risk score	50%_52:56:60:64	2070	177.03
Risk score	50%_52:56:60:64:68	1992	178.54
Risk score	50%_52:56:60:64:68:72	1895	177.73
Risk score	50%_52:58	2039	175.24
Risk score	50%_52:58:64	2046	178.99
Risk score	50%_52:58:64:70	1956	179.15
Risk score	50%_52:60	2086	180.34
Risk score	50%_52:60:68	1840	176.57
Risk score	50%_52:62	2067	183.85
Risk score	50%_52:62:72	1887	181.48
Risk score	50%_54	1931	177.87
Risk score	50%_54:56	1966	175.94
Risk score	50%_54:56:58	1957	174.56
Risk score	50%_54:56:58:60	1987	175.05
Risk score	50%_54:56:58:60:62	2044	176.94
Risk score	50%_54:56:58:60:62:64	2075	179.07
Risk score	50%_54:56:58:60:62:64:66	1998	177.99
Risk score	50%_54:56:58:60:62:64:66:68	1916	176.79
Risk score	50%_54:56:58:60:62:64:66:68:70	1883	176.64
Risk score	50%_54:56:58:60:62:64:66:68:70:72	1854	176.68
Risk score	50%_54:56:58:60:62:64:66:68:70:72:74	1838	177.32
Risk score	50%_54:58	1986	177.37
Risk score	50%_54:58:62	2011	178.12
Risk score	50%_54:58:62:66	1899	176.19
Risk score	50%_54:58:62:66:70	1845	176.3
Risk score	50%_54:58:62:66:70:74	1802	176.78
Risk score	50%_54:60	2043	181.06
Risk score	50%_54:60:66	1842	176.03
Risk score	50%_54:60:66:72	1743	174.24
Risk score	50%_54:62	2050	184.35
Risk score	50%_54:62:70	1890	181.67
Risk score	50%_54:64	2032	186.96
Risk score	50%_54:64:74	1859	183.97
Risk score	50%_56	1638	162.12
Risk score	50%_56:58	1725	164.26
Risk score	50%_56:58:60	1761	166.3
Risk score	50%_56:58:60:62	1832	169.96
Risk score	50%_56:58:60:62:64	1909	174.02
Risk score	50%_56:58:60:62:64:66	1872	174.39
Risk score	50%_56:58:60:62:64:66:68	1846	175.25
Risk score	50%_56:58:60:62:64:66:68:70	1830	176.03
Risk score	50%_56:58:60:62:64:66:68:70:72	1813	176.69
Risk score	50%_56:58:60:62:64:66:68:70:72:74	1793	177.12
Risk score	50%_56:60	1782	167.92
Risk score	50%_56:60:64	1908	175.93
Risk score	50%_56:60:64:68	1835	177.17
Risk score	50%_56:60:64:68:72	1804	178.28
Risk score	50%_56:62	1849	173.47
Risk score	50%_56:62:68	1776	176.58
Risk score	50%_56:62:68:74	1725	176.78
Risk score	50%_56:64	1900	179.15
Risk score	50%_56:64:72	1810	180.56
Risk score	50%_56:66	1592	166.85
Risk score	50%_58	1619	165.53
Risk score	50%_58:60	1681	167.58
Risk score	50%_58:60:62	1736	169.9
Risk score	50%_58:60:62:64	1786	172.99
Risk score	50%_58:60:62:64:66	1777	173.61
Risk score	50%_58:60:62:64:66:68	1781	175.27
Risk score	50%_58:60:62:64:66:68:70	1797	177.06
Risk score	50%_58:60:62:64:66:68:70:72	1779	177.57
Risk score	50%_58:60:62:64:66:68:70:72:74	1752	177.5
Risk score	50%_58:62	1735	170.66
Risk score	50%_58:62:66	1734	172.93
Risk score	50%_58:62:66:70	1742	175.46
Risk score	50%_58:62:66:70:74	1686	174.7
Risk score	50%_58:64	1785	174.96
Risk score	50%_58:64:70	1793	179.49
Risk score	50%_58:66	1595	167.33
Risk score	50%_58:66:74	1583	170.24
Risk score	50%_58:68	1584	170.39
Risk score	50%_60	1619	169.28
Risk score	50%_60:62	1684	171.61
Risk score	50%_60:62:64	1708	173.09
Risk score	50%_60:62:64:66	1709	173.85
Risk score	50%_60:62:64:66:68	1701	174.55
Risk score	50%_60:62:64:66:68:70	1710	175.72
Risk score	50%_60:62:64:66:68:70:72	1718	176.89
Risk score	50%_60:62:64:66:68:70:72:74	1705	177.24
Risk score	50%_60:64	1715	173.98
Risk score	50%_60:64:68	1700	175.65
Risk score	50%_60:64:68:72	1706	177.82
Risk score	50%_60:66	1586	168.83
Risk score	50%_60:66:72	1580	170.8
Risk score	50%_60:68	1573	170.78
Risk score	50%_60:70	1611	174.15
Risk score	50%_62	1601	171.62
Risk score	50%_62:64	1654	173.72
Risk score	50%_62:64:66	1646	173.61
Risk score	50%_62:64:66:68	1629	173.39
Risk score	50%_62:64:66:68:70	1630	173.93
Risk score	50%_62:64:66:68:70:72	1631	174.63
Risk score	50%_62:64:66:68:70:72:74	1634	175.28
Risk score	50%_62:66	1584	170.74
Risk score	50%_62:66:70	1574	171.14
Risk score	50%_62:66:70:74	1581	172.59
Risk score	50%_62:68	1577	171.85
Risk score	50%_62:68:74	1567	173.35
Risk score	50%_62:70	1604	174.32
Risk score	50%_62:72	1598	175.73
Risk score	50%_64	1582	173.2
Risk score	50%_64:66	1575	172.53
Risk score	50%_64:66:68	1564	172.14
Risk score	50%_64:66:68:70	1558	172.12
Risk score	50%_64:66:68:70:72	1560	172.63
Risk score	50%_64:66:68:70:72:74	1559	173.09
Risk score	50%_64:68	1568	172.92
Risk score	50%_64:68:72	1562	173.51
Risk score	50%_64:70	1590	174.7
Risk score	50%_64:72	1587	175.78
Risk score	50%_64:74	1582	176.57
Risk score	50%_66	1390	162.32
Risk score	50%_66:68	1408	163.29
Risk score	50%_66:68:70	1422	164.19
Risk score	50%_66:68:70:72	1432	165.12
Risk score	50%_66:68:70:72:74	1445	166.34
Risk score	50%_66:70	1425	164.53
Risk score	50%_66:70:74	1448	166.87
Risk score	50%_66:72	1435	165.88
Risk score	50%_66:74	1448	167.48
Risk score	50%_68	1385	164.6
Risk score	50%_68:70	1404	165.58
Risk score	50%_68:70:72	1417	166.52
Risk score	50%_68:70:72:74	1424	167.26
Risk score	50%_68:72	1416	166.67
Risk score	50%_68:74	1423	167.6
Risk score	50%_70	1388	166.43
Risk score	50%_70:72	1400	167.22
Risk score	50%_70:72:74	1409	167.92
Risk score	50%_70:74	1408	167.99
Risk score	50%_72	1381	167.32
Risk score	50%_72:74	1392	168.03
Risk score	50%_74	1373	167.69
Risk score	40%_50	1843	168.56
Risk score	40%_50:52	2076	174.15
Risk score	40%_50:52:54	2202	179.11
Risk score	40%_50:52:54:56	2187	178.5
Risk score	40%_50:52:54:56:58	2157	177.75
Risk score	40%_50:52:54:56:58:60	2157	177.81
Risk score	40%_50:52:54:56:58:60:62	2142	178.13
Risk score	40%_50:52:54:56:58:60:62:64	2100	178.44
Risk score	40%_50:52:54:56:58:60:62:64:66	2035	178.2
Risk score	40%_50:52:54:56:58:60:62:64:66:68	1929	176.6
Risk score	40%_50:52:54:56:58:60:62:64:66:68:70	1888	176.44
Risk score	40%_50:52:54:56:58:60:62:64:66:68:70:72	1853	176.55
Risk score	40%_50:52:54:56:58:60:62:64:66:68:70:72:74	1834	177.31
Risk score	40%_50:54	2174	180.39
Risk score	40%_50:54:58	2122	179.59
Risk score	40%_50:54:58:62	2089	179.62
Risk score	40%_50:54:58:62:66	1912	176.13
Risk score	40%_50:54:58:62:66:70	1843	176.21
Risk score	40%_50:54:58:62:66:70:74	1787	176.6
Risk score	40%_50:56	1902	166.69
Risk score	40%_50:56:62	1994	175.52
Risk score	40%_50:56:62:68	1833	176.9
Risk score	40%_50:56:62:68:74	1745	176.97
Risk score	40%_50:58	1888	170.96
Risk score	40%_50:58:66	1700	169.54
Risk score	40%_50:58:66:74	1625	170.01
Risk score	40%_50:60	1931	176.71
Risk score	40%_50:60:70	1766	176.32
Risk score	40%_52	1819	172
Risk score	40%_52:54	2002	177.03
Risk score	40%_52:54:56	2001	175.45
Risk score	40%_52:54:56:58	1969	173.78
Risk score	40%_52:54:56:58:60	1972	173.9
Risk score	40%_52:54:56:58:60:62	2010	175.74
Risk score	40%_52:54:56:58:60:62:64	2044	178.36
Risk score	40%_52:54:56:58:60:62:64:66	1949	176.99
Risk score	40%_52:54:56:58:60:62:64:66:68	1881	176.48
Risk score	40%_52:54:56:58:60:62:64:66:68:70	1850	176.74
Risk score	40%_52:54:56:58:60:62:64:66:68:70:72	1829	177.42
Risk score	40%_52:54:56:58:60:62:64:66:68:70:72:74	1803	177.79
Risk score	40%_52:56	1868	168.69
Risk score	40%_52:56:60	1900	170.99
Risk score	40%_52:56:60:64	1992	178.09
Risk score	40%_52:56:60:64:68	1856	177.65
Risk score	40%_52:56:60:64:68:72	1808	178.58
Risk score	40%_52:58	1867	171.59
Risk score	40%_52:58:64	1918	177.49
Risk score	40%_52:58:64:70	1843	179.11
Risk score	40%_52:60	1913	176.61
Risk score	40%_52:60:68	1688	173.91
Risk score	40%_52:62	1900	180.18
Risk score	40%_52:62:72	1746	179.24
Risk score	40%_54	1793	174.8
Risk score	40%_54:56	1830	171.9
Risk score	40%_54:56:58	1829	170.54
Risk score	40%_54:56:58:60	1831	170.95
Risk score	40%_54:56:58:60:62	1868	173.17
Risk score	40%_54:56:58:60:62:64	1910	175.94
Risk score	40%_54:56:58:60:62:64:66	1859	175.56
Risk score	40%_54:56:58:60:62:64:66:68	1833	176.43
Risk score	40%_54:56:58:60:62:64:66:68:70	1825	177.58
Risk score	40%_54:56:58:60:62:64:66:68:70:72	1798	177.9
Risk score	40%_54:56:58:60:62:64:66:68:70:72:74	1767	177.92
Risk score	40%_54:58	1838	172.89
Risk score	40%_54:58:62	1845	174.26
Risk score	40%_54:58:62:66	1792	174.72
Risk score	40%_54:58:62:66:70	1772	176.49
Risk score	40%_54:58:62:66:70:74	1697	175.24
Risk score	40%_54:60	1882	177.03
Risk score	40%_54:60:66	1706	172.45
Risk score	40%_54:60:66:72	1650	172.81
Risk score	40%_54:62	1881	180.1
Risk score	40%_54:62:70	1751	178.8
Risk score	40%_54:64	1866	182.57
Risk score	40%_54:64:74	1722	181.09
Risk score	40%_56	1558	161.27
Risk score	40%_56:58	1658	163.97
Risk score	40%_56:58:60	1694	166.06
Risk score	40%_56:58:60:62	1738	168.68
Risk score	40%_56:58:60:62:64	1777	171.95
Risk score	40%_56:58:60:62:64:66	1758	172.71
Risk score	40%_56:58:60:62:64:66:68	1750	174.31
Risk score	40%_56:58:60:62:64:66:68:70	1756	175.9
Risk score	40%_56:58:60:62:64:66:68:70:72	1750	177.07
Risk score	40%_56:58:60:62:64:66:68:70:72:74	1720	176.9
Risk score	40%_56:60	1708	167.57
Risk score	40%_56:60:64	1776	173.65
Risk score	40%_56:60:64:68	1736	175.72
Risk score	40%_56:60:64:68:72	1729	178.11
Risk score	40%_56:62	1750	172.3
Risk score	40%_56:62:68	1664	173.7
Risk score	40%_56:62:68:74	1626	175.13
Risk score	40%_56:64	1771	176.81
Risk score	40%_56:64:72	1704	179.21
Risk score	40%_56:66	1514	165.29
Risk score	40%_58	1542	164.1
Risk score	40%_58:60	1618	166.75
Risk score	40%_58:60:62	1687	169.79
Risk score	40%_58:60:62:64	1710	171.79
Risk score	40%_58:60:62:64:66	1701	172.71
Risk score	40%_58:60:62:64:66:68	1682	173.39
Risk score	40%_58:60:62:64:66:68:70	1676	174.12
Risk score	40%_58:60:62:64:66:68:70:72	1674	175.05
Risk score	40%_58:60:62:64:66:68:70:72:74	1664	175.55
Risk score	40%_58:62	1681	170.57
Risk score	40%_58:62:66	1643	171.02
Risk score	40%_58:62:66:70	1616	171.62
Risk score	40%_58:62:66:70:74	1605	172.89
Risk score	40%_58:64	1703	173.67
Risk score	40%_58:64:70	1688	176.82
Risk score	40%_58:66	1516	165.51
Risk score	40%_58:66:74	1524	169.59
Risk score	40%_58:68	1508	168.4
Risk score	40%_60	1542	167.17
Risk score	40%_60:62	1624	170.51
Risk score	40%_60:62:64	1661	172.55
Risk score	40%_60:62:64:66	1642	172.52
Risk score	40%_60:62:64:66:68	1614	172.1
Risk score	40%_60:62:64:66:68:70	1602	172.26
Risk score	40%_60:62:64:66:68:70:72	1593	172.63
Risk score	40%_60:62:64:66:68:70:72:74	1588	173.12
Risk score	40%_60:64	1661	173.36
Risk score	40%_60:64:68	1612	173.19
Risk score	40%_60:64:68:72	1586	173.59
Risk score	40%_60:66	1505	166.26
Risk score	40%_60:66:72	1496	167.96
Risk score	40%_60:68	1496	168.35
Risk score	40%_60:70	1534	171.78
Risk score	40%_62	1528	169.1
Risk score	40%_62:64	1593	172.05
Risk score	40%_62:64:66	1574	171.27
Risk score	40%_62:64:66:68	1554	170.74
Risk score	40%_62:64:66:68:70	1544	170.66
Risk score	40%_62:64:66:68:70:72	1536	170.81
Risk score	40%_62:64:66:68:70:72:74	1530	171.19
Risk score	40%_62:66	1507	167.8
Risk score	40%_62:66:70	1499	168.17
Risk score	40%_62:66:70:74	1497	169.45
Risk score	40%_62:68	1497	169
Risk score	40%_62:68:74	1488	170.25
Risk score	40%_62:70	1530	171.77
Risk score	40%_62:72	1523	173.09
Risk score	40%_64	1512	170.4
Risk score	40%_64:66	1504	169.63
Risk score	40%_64:66:68	1494	169.19
Risk score	40%_64:66:68:70	1494	169.35
Risk score	40%_64:66:68:70:72	1491	169.58
Risk score	40%_64:66:68:70:72:74	1486	169.81
Risk score	40%_64:68	1496	169.98
Risk score	40%_64:68:72	1491	170.48
Risk score	40%_64:70	1520	171.97
Risk score	40%_64:72	1516	172.93
Risk score	40%_64:74	1509	173.76
Risk score	40%_66	1359	161.36
Risk score	40%_66:68	1380	162.56
Risk score	40%_66:68:70	1397	163.65
Risk score	40%_66:68:70:72	1412	164.9
Risk score	40%_66:68:70:72:74	1418	165.82
Risk score	40%_66:70	1402	164.13
Risk score	40%_66:70:74	1419	166.27
Risk score	40%_66:72	1412	165.66
Risk score	40%_66:74	1417	166.8
Risk score	40%_68	1355	163.29
Risk score	40%_68:70	1378	164.57
Risk score	40%_68:70:72	1391	165.56
Risk score	40%_68:70:72:74	1402	166.53
Risk score	40%_68:72	1391	165.8
Risk score	40%_68:74	1401	166.99
Risk score	40%_70	1358	164.89
Risk score	40%_70:72	1371	165.83
Risk score	40%_70:72:74	1381	166.57
Risk score	40%_70:74	1380	166.67
Risk score	40%_72	1353	165.65
Risk score	40%_72:74	1364	166.51
Risk score	40%_74	1346	165.96
Risk score	30%_50	1693	166.22
Risk score	30%_50:52	1875	171.2
Risk score	30%_50:52:54	2014	176.11
Risk score	30%_50:52:54:56	1983	174.2
Risk score	30%_50:52:54:56:58	1920	172.06
Risk score	30%_50:52:54:56:58:60	1894	171.7
Risk score	30%_50:52:54:56:58:60:62	1908	173.49
Risk score	30%_50:52:54:56:58:60:62:64	1928	175.93
Risk score	30%_50:52:54:56:58:60:62:64:66	1854	175.21
Risk score	30%_50:52:54:56:58:60:62:64:66:68	1816	176.01
Risk score	30%_50:52:54:56:58:60:62:64:66:68:70	1809	177.44
Risk score	30%_50:52:54:56:58:60:62:64:66:68:70:72	1780	177.9
Risk score	30%_50:52:54:56:58:60:62:64:66:68:70:72:74	1738	177.44
Risk score	30%_50:54	1963	176.62
Risk score	30%_50:54:58	1903	174.27
Risk score	30%_50:54:58:62	1855	174.22
Risk score	30%_50:54:58:62:66	1772	174.24
Risk score	30%_50:54:58:62:66:70	1739	175.76
Risk score	30%_50:54:58:62:66:70:74	1662	174.51
Risk score	30%_50:56	1731	163.58
Risk score	30%_50:56:62	1821	173.33
Risk score	30%_50:56:62:68	1684	174.29
Risk score	30%_50:56:62:68:74	1622	175.02
Risk score	30%_50:58	1712	167.1
Risk score	30%_50:58:66	1574	166.89
Risk score	30%_50:58:66:74	1549	170.38
Risk score	30%_50:60	1749	172.33
Risk score	30%_50:60:70	1625	174.54
Risk score	30%_52	1675	169.02
Risk score	30%_52:54	1827	173.86
Risk score	30%_52:54:56	1839	171.04
Risk score	30%_52:54:56:58	1819	169.56
Risk score	30%_52:54:56:58:60	1801	169.87
Risk score	30%_52:54:56:58:60:62	1818	171.81
Risk score	30%_52:54:56:58:60:62:64	1827	174.08
Risk score	30%_52:54:56:58:60:62:64:66	1783	173.93
Risk score	30%_52:54:56:58:60:62:64:66:68	1758	175.06
Risk score	30%_52:54:56:58:60:62:64:66:68:70	1750	176.2
Risk score	30%_52:54:56:58:60:62:64:66:68:70:72	1734	176.95
Risk score	30%_52:54:56:58:60:62:64:66:68:70:72:74	1704	176.9
Risk score	30%_52:56	1715	165.33
Risk score	30%_52:56:60	1770	169.1
Risk score	30%_52:56:60:64	1798	174.48
Risk score	30%_52:56:60:64:68	1725	175.67
Risk score	30%_52:56:60:64:68:72	1693	177.04
Risk score	30%_52:58	1706	167.57
Risk score	30%_52:58:64	1766	174.96
Risk score	30%_52:58:64:70	1722	177.87
Risk score	30%_52:60	1742	172.26
Risk score	30%_52:60:68	1563	170.49
Risk score	30%_52:62	1726	175.21
Risk score	30%_52:62:72	1612	176.14
Risk score	30%_54	1656	171.2
Risk score	30%_54:56	1688	168.23
Risk score	30%_54:56:58	1721	168.09
Risk score	30%_54:56:58:60	1724	169.01
Risk score	30%_54:56:58:60:62	1754	171.05
Risk score	30%_54:56:58:60:62:64	1758	172.87
Risk score	30%_54:56:58:60:62:64:66	1732	173.51
Risk score	30%_54:56:58:60:62:64:66:68	1698	173.95
Risk score	30%_54:56:58:60:62:64:66:68:70	1681	174.38
Risk score	30%_54:56:58:60:62:64:66:68:70:72	1665	174.83
Risk score	30%_54:56:58:60:62:64:66:68:70:72:74	1644	174.9
Risk score	30%_54:58	1693	168.81
Risk score	30%_54:58:62	1738	172.28
Risk score	30%_54:58:62:66	1664	172
Risk score	30%_54:58:62:66:70	1613	171.75
Risk score	30%_54:58:62:66:70:74	1584	172.24
Risk score	30%_54:60	1727	172.59
Risk score	30%_54:60:66	1576	168.71
Risk score	30%_54:60:66:72	1528	169.12
Risk score	30%_54:62	1718	175.07
Risk score	30%_54:62:70	1619	174.79
Risk score	30%_54:64	1700	177.19
Risk score	30%_54:64:74	1595	177.03
Risk score	30%_56	1478	160.3
Risk score	30%_56:58	1570	163.09
Risk score	30%_56:58:60	1621	165.68
Risk score	30%_56:58:60:62	1679	169.02
Risk score	30%_56:58:60:62:64	1700	171.47
Risk score	30%_56:58:60:62:64:66	1672	172
Risk score	30%_56:58:60:62:64:66:68	1633	171.88
Risk score	30%_56:58:60:62:64:66:68:70	1614	172.06
Risk score	30%_56:58:60:62:64:66:68:70:72	1594	172.2
Risk score	30%_56:58:60:62:64:66:68:70:72:74	1579	172.41
Risk score	30%_56:60	1626	167.14
Risk score	30%_56:60:64	1690	172.78
Risk score	30%_56:60:64:68	1620	172.99
Risk score	30%_56:60:64:68:72	1576	172.96
Risk score	30%_56:62	1656	171.37
Risk score	30%_56:62:68	1547	170.18
Risk score	30%_56:62:68:74	1505	170.69
Risk score	30%_56:64	1657	174.41
Risk score	30%_56:64:72	1584	175.18
Risk score	30%_56:66	1438	163.39
Risk score	30%_58	1466	162.48
Risk score	30%_58:60	1537	165.17
Risk score	30%_58:60:62	1621	169.19
Risk score	30%_58:60:62:64	1651	171.59
Risk score	30%_58:60:62:64:66	1619	171.34
Risk score	30%_58:60:62:64:66:68	1581	170.7
Risk score	30%_58:60:62:64:66:68:70	1558	170.39
Risk score	30%_58:60:62:64:66:68:70:72	1543	170.48
Risk score	30%_58:60:62:64:66:68:70:72:74	1529	170.65
Risk score	30%_58:62	1604	169.57
Risk score	30%_58:62:66	1540	168.01
Risk score	30%_58:62:66:70	1509	167.93
Risk score	30%_58:62:66:70:74	1495	169
Risk score	30%_58:64	1626	172.93
Risk score	30%_58:64:70	1577	173.32
Risk score	30%_58:66	1439	163.5
Risk score	30%_58:66:74	1453	167.54
Risk score	30%_58:68	1432	166
Risk score	30%_60	1466	164.89
Risk score	30%_60:62	1541	168.2
Risk score	30%_60:62:64	1589	171.02
Risk score	30%_60:62:64:66	1556	169.99
Risk score	30%_60:62:64:66:68	1526	169.25
Risk score	30%_60:62:64:66:68:70	1512	169.09
Risk score	30%_60:62:64:66:68:70:72	1500	169.14
Risk score	30%_60:62:64:66:68:70:72:74	1489	169.28
Risk score	30%_60:64	1578	171.43
Risk score	30%_60:64:68	1516	170.02
Risk score	30%_60:64:68:72	1493	170.06
Risk score	30%_60:66	1431	163.85
Risk score	30%_60:66:72	1440	166.35
Risk score	30%_60:68	1422	165.78
Risk score	30%_60:70	1458	169.01
Risk score	30%_62	1455	166.43
Risk score	30%_62:64	1516	169.41
Risk score	30%_62:64:66	1494	168.36
Risk score	30%_62:64:66:68	1475	167.75
Risk score	30%_62:64:66:68:70	1473	167.93
Risk score	30%_62:64:66:68:70:72	1469	168.33
Risk score	30%_62:64:66:68:70:72:74	1463	168.65
Risk score	30%_62:66	1435	165.06
Risk score	30%_62:66:70	1445	166.36
Risk score	30%_62:66:70:74	1441	167.6
Risk score	30%_62:68	1426	166.27
Risk score	30%_62:68:74	1432	168.18
Risk score	30%_62:70	1456	168.95
Risk score	30%_62:72	1449	170.09
Risk score	30%_64	1443	167.49
Risk score	30%_64:66	1435	166.64
Risk score	30%_64:66:68	1430	166.45
Risk score	30%_64:66:68:70	1436	166.97
Risk score	30%_64:66:68:70:72	1438	167.52
Risk score	30%_64:66:68:70:72:74	1438	168.03
Risk score	30%_64:68	1427	167.03
Risk score	30%_64:68:72	1435	168.18
Risk score	30%_64:70	1450	169.06
Risk score	30%_64:72	1445	169.98
Risk score	30%_64:74	1438	170.58
Risk score	30%_66	1329	160.38
Risk score	30%_66:68	1349	161.62
Risk score	30%_66:68:70	1370	163.07
Risk score	30%_66:68:70:72	1382	164.24
Risk score	30%_66:68:70:72:74	1390	165.25
Risk score	30%_66:70	1373	163.58
Risk score	30%_66:70:74	1389	165.64
Risk score	30%_66:72	1382	165.07
Risk score	30%_66:74	1387	166.33
Risk score	30%_68	1326	161.94
Risk score	30%_68:70	1349	163.34
Risk score	30%_68:70:72	1363	164.52
Risk score	30%_68:70:72:74	1372	165.42
Risk score	30%_68:72	1363	164.8
Risk score	30%_68:74	1371	165.91
Risk score	30%_70	1329	163.26
Risk score	30%_70:72	1341	164.15
Risk score	30%_70:72:74	1351	165.02
Risk score	30%_70:74	1349	165.07
Risk score	30%_72	1325	163.87
Risk score	30%_72:74	1335	164.67
Risk score	30%_74	1320	164.12
Risk score	20%_50	1543	163.57
Risk score	20%_50:52	1674	167.69
Risk score	20%_50:52:54	1786	172.34
Risk score	20%_50:52:54:56	1769	169.02
Risk score	20%_50:52:54:56:58	1752	167.99
Risk score	20%_50:52:54:56:58:60	1726	168.63
Risk score	20%_50:52:54:56:58:60:62	1743	170.72
Risk score	20%_50:52:54:56:58:60:62:64	1729	172.25
Risk score	20%_50:52:54:56:58:60:62:64:66	1692	172.8
Risk score	20%_50:52:54:56:58:60:62:64:66:68	1638	172.28
Risk score	20%_50:52:54:56:58:60:62:64:66:68:70	1605	171.93
Risk score	20%_50:52:54:56:58:60:62:64:66:68:70:72	1576	171.7
Risk score	20%_50:52:54:56:58:60:62:64:66:68:70:72:74	1548	171.38
Risk score	20%_50:54	1737	172.22
Risk score	20%_50:54:58	1691	168.45
Risk score	20%_50:54:58:62	1708	171.78
Risk score	20%_50:54:58:62:66	1601	170.16
Risk score	20%_50:54:58:62:66:70	1539	169.09
Risk score	20%_50:54:58:62:66:70:74	1503	169.36
Risk score	20%_50:56	1567	161.69
Risk score	20%_50:56:62	1672	171.66
Risk score	20%_50:56:62:68	1521	169.39
Risk score	20%_50:56:62:68:74	1471	169.36
Risk score	20%_50:58	1553	164.34
Risk score	20%_50:58:66	1451	163.79
Risk score	20%_50:58:66:74	1445	167.34
Risk score	20%_50:60	1577	168.07
Risk score	20%_50:60:70	1493	170.33
Risk score	20%_52	1531	165.54
Risk score	20%_52:54	1642	169.59
Risk score	20%_52:54:56	1652	166.68
Risk score	20%_52:54:56:58	1668	166.78
Risk score	20%_52:54:56:58:60	1671	168
Risk score	20%_52:54:56:58:60:62	1700	170.4
Risk score	20%_52:54:56:58:60:62:64	1703	172.38
Risk score	20%_52:54:56:58:60:62:64:66	1657	172.32
Risk score	20%_52:54:56:58:60:62:64:66:68	1599	171.28
Risk score	20%_52:54:56:58:60:62:64:66:68:70	1564	170.59
Risk score	20%_52:54:56:58:60:62:64:66:68:70:72	1538	170.29
Risk score	20%_52:54:56:58:60:62:64:66:68:70:72:74	1517	170.19
Risk score	20%_52:56	1558	162.7
Risk score	20%_52:56:60	1643	167.95
Risk score	20%_52:56:60:64	1675	173
Risk score	20%_52:56:60:64:68	1569	171.59
Risk score	20%_52:56:60:64:68:72	1515	170.77
Risk score	20%_52:58	1551	164.57
Risk score	20%_52:58:64	1641	173.32
Risk score	20%_52:58:64:70	1563	172.88
Risk score	20%_52:60	1574	168.04
Risk score	20%_52:60:68	1438	166.36
Risk score	20%_52:62	1561	170.15
Risk score	20%_52:62:72	1483	171.45
Risk score	20%_54	1518	167.08
Risk score	20%_54:56	1539	164.74
Risk score	20%_54:56:58	1579	165.37
Risk score	20%_54:56:58:60	1604	166.97
Risk score	20%_54:56:58:60:62	1655	170.12
Risk score	20%_54:56:58:60:62:64	1662	172.05
Risk score	20%_54:56:58:60:62:64:66	1611	171.22
Risk score	20%_54:56:58:60:62:64:66:68	1557	170.03
Risk score	20%_54:56:58:60:62:64:66:68:70	1529	169.49
Risk score	20%_54:56:58:60:62:64:66:68:70:72	1506	169.19
Risk score	20%_54:56:58:60:62:64:66:68:70:72:74	1488	169.13
Risk score	20%_54:58	1542	165.25
Risk score	20%_54:58:62	1619	170.44
Risk score	20%_54:58:62:66	1519	167.53
Risk score	20%_54:58:62:66:70	1482	167.24
Risk score	20%_54:58:62:66:70:74	1459	167.87
Risk score	20%_54:60	1566	168.16
Risk score	20%_54:60:66	1449	164.49
Risk score	20%_54:60:66:72	1437	166.39
Risk score	20%_54:62	1558	170.1
Risk score	20%_54:62:70	1490	170.25
Risk score	20%_54:64	1543	171.56
Risk score	20%_54:64:74	1471	171.99
Risk score	20%_56	1398	159.18
Risk score	20%_56:58	1465	161.44
Risk score	20%_56:58:60	1513	163.96
Risk score	20%_56:58:60:62	1582	167.92
Risk score	20%_56:58:60:62:64	1609	170.7
Risk score	20%_56:58:60:62:64:66	1556	169.44
Risk score	20%_56:58:60:62:64:66:68	1512	168.37
Risk score	20%_56:58:60:62:64:66:68:70	1493	168.12
Risk score	20%_56:58:60:62:64:66:68:70:72	1478	168.2
Risk score	20%_56:58:60:62:64:66:68:70:72:74	1465	168.38
Risk score	20%_56:60	1508	164.83
Risk score	20%_56:60:64	1582	171.09
Risk score	20%_56:60:64:68	1491	168.9
Risk score	20%_56:60:64:68:72	1464	168.88
Risk score	20%_56:62	1525	168.06
Risk score	20%_56:62:68	1434	166.32
Risk score	20%_56:62:68:74	1425	167.8
Risk score	20%_56:64	1521	170.14
Risk score	20%_56:64:72	1468	170.74
Risk score	20%_56:66	1369	161.51
Risk score	20%_58	1390	160.72
Risk score	20%_58:60	1445	163.01
Risk score	20%_58:60:62	1514	166.65
Risk score	20%_58:60:62:64	1550	169.37
Risk score	20%_58:60:62:64:66	1506	168.03
Risk score	20%_58:60:62:64:66:68	1471	167.09
Risk score	20%_58:60:62:64:66:68:70	1461	167.11
Risk score	20%_58:60:62:64:66:68:70:72	1454	167.51
Risk score	20%_58:60:62:64:66:68:70:72:74	1445	167.83
Risk score	20%_58:62	1492	166.57
Risk score	20%_58:62:66	1435	164.58
Risk score	20%_58:62:66:70	1433	165.69
Risk score	20%_58:62:66:70:74	1425	167
Risk score	20%_58:64	1505	169.15
Risk score	20%_58:64:70	1468	169.42
Risk score	20%_58:66	1370	161.57
Risk score	20%_58:66:74	1401	166.68
Risk score	20%_58:68	1365	163.49
Risk score	20%_60	1390	162.5
Risk score	20%_60:62	1446	165.21
Risk score	20%_60:62:64	1487	167.82
Risk score	20%_60:62:64:66	1455	166.42
Risk score	20%_60:62:64:66:68	1433	165.87
Risk score	20%_60:62:64:66:68:70	1432	166.28
Risk score	20%_60:62:64:66:68:70:72	1427	166.7
Risk score	20%_60:62:64:66:68:70:72:74	1423	167.18
Risk score	20%_60:64	1471	167.76
Risk score	20%_60:64:68	1421	166.32
Risk score	20%_60:64:68:72	1418	167.24
Risk score	20%_60:66	1364	161.67
Risk score	20%_60:66:72	1392	165.44
Risk score	20%_60:68	1358	163.25
Risk score	20%_60:70	1384	165.91
Risk score	20%_62	1383	163.61
Risk score	20%_62:64	1428	166.04
Risk score	20%_62:64:66	1410	164.98
Risk score	20%_62:64:66:68	1399	164.77
Risk score	20%_62:64:66:68:70	1406	165.5
Risk score	20%_62:64:66:68:70:72	1406	166.1
Risk score	20%_62:64:66:68:70:72:74	1403	166.55
Risk score	20%_62:66	1368	162.5
Risk score	20%_62:66:70	1388	164.6
Risk score	20%_62:66:70:74	1388	165.95
Risk score	20%_62:68	1361	163.53
Risk score	20%_62:68:74	1381	166.39
Risk score	20%_62:70	1383	165.86
Risk score	20%_62:72	1377	166.75
Risk score	20%_64	1375	164.38
Risk score	20%_64:66	1369	163.64
Risk score	20%_64:66:68	1368	163.74
Risk score	20%_64:66:68:70	1379	164.62
Risk score	20%_64:66:68:70:72	1383	165.34
Risk score	20%_64:66:68:70:72:74	1383	165.91
Risk score	20%_64:68	1363	164.03
Risk score	20%_64:68:72	1379	165.83
Risk score	20%_64:70	1380	165.83
Risk score	20%_64:72	1376	166.63
Risk score	20%_64:74	1370	167.11
Risk score	20%_66	1300	159.35
Risk score	20%_66:68	1315	160.39
Risk score	20%_66:68:70	1334	161.93
Risk score	20%_66:68:70:72	1344	163.01
Risk score	20%_66:68:70:72:74	1351	163.95
Risk score	20%_66:70	1335	162.25
Risk score	20%_66:70:74	1347	164.11
Risk score	20%_66:72	1342	163.61
Risk score	20%_66:74	1344	164.56
Risk score	20%_68	1298	160.48
Risk score	20%_68:70	1318	161.86
Risk score	20%_68:70:72	1327	162.82
Risk score	20%_68:70:72:74	1334	163.64
Risk score	20%_68:72	1328	163.1
Risk score	20%_68:74	1333	164.06
Risk score	20%_70	1300	161.44
Risk score	20%_70:72	1310	162.27
Risk score	20%_70:72:74	1318	163.09
Risk score	20%_70:74	1316	163.11
Risk score	20%_72	1297	161.87
Risk score	20%_72:74	1305	162.63
Risk score	20%_74	1294	162.05
Risk score	10%_50	1391	160.4
Risk score	10%_50:52	1465	163.14
Risk score	10%_50:52:54	1522	165.98
Risk score	10%_50:52:54:56	1509	163.39
Risk score	10%_50:52:54:56:58	1518	163.73
Risk score	10%_50:52:54:56:58:60	1526	165.03
Risk score	10%_50:52:54:56:58:60:62	1562	167.95
Risk score	10%_50:52:54:56:58:60:62:64	1566	169.83
Risk score	10%_50:52:54:56:58:60:62:64:66	1497	167.71
Risk score	10%_50:52:54:56:58:60:62:64:66:68	1448	166.27
Risk score	10%_50:52:54:56:58:60:62:64:66:68:70	1434	166.25
Risk score	10%_50:52:54:56:58:60:62:64:66:68:70:72	1422	166.43
Risk score	10%_50:52:54:56:58:60:62:64:66:68:70:72:74	1411	166.7
Risk score	10%_50:54	1491	165.63
Risk score	10%_50:54:58	1465	163.2
Risk score	10%_50:54:58:62	1508	167.27
Risk score	10%_50:54:58:62:66	1415	163.92
Risk score	10%_50:54:58:62:66:70	1406	165.02
Risk score	10%_50:54:58:62:66:70:74	1391	165.98
Risk score	10%_50:56	1403	159.4
Risk score	10%_50:56:62	1465	166.13
Risk score	10%_50:56:62:68	1372	163.83
Risk score	10%_50:56:62:68:74	1374	166.04
Risk score	10%_50:58	1395	160.85
Risk score	10%_50:58:66	1342	160.73
Risk score	10%_50:58:66:74	1364	165.51
Risk score	10%_50:60	1407	163.04
Risk score	10%_50:60:70	1364	164.93
Risk score	10%_52	1384	161.45
Risk score	10%_52:54	1442	163.9
Risk score	10%_52:54:56	1446	162.17
Risk score	10%_52:54:56:58	1464	162.62
Risk score	10%_52:54:56:58:60	1481	164.03
Risk score	10%_52:54:56:58:60:62	1520	166.9
Risk score	10%_52:54:56:58:60:62:64	1530	168.83
Risk score	10%_52:54:56:58:60:62:64:66	1467	166.63
Risk score	10%_52:54:56:58:60:62:64:66:68	1426	165.44
Risk score	10%_52:54:56:58:60:62:64:66:68:70	1418	165.73
Risk score	10%_52:54:56:58:60:62:64:66:68:70:72	1408	166
Risk score	10%_52:54:56:58:60:62:64:66:68:70:72:74	1399	166.24
Risk score	10%_52:56	1399	159.9
Risk score	10%_52:56:60	1452	163.62
Risk score	10%_52:56:60:64	1484	168.01
Risk score	10%_52:56:60:64:68	1400	165.34
Risk score	10%_52:56:60:64:68:72	1392	166.18
Risk score	10%_52:58	1394	160.97
Risk score	10%_52:58:64	1449	167.06
Risk score	10%_52:58:64:70	1405	166.83
Risk score	10%_52:60	1406	163.01
Risk score	10%_52:60:68	1336	162.23
Risk score	10%_52:62	1399	164.24
Risk score	10%_52:62:72	1359	165.67
Risk score	10%_54	1377	162.29
Risk score	10%_54:56	1387	161.07
Risk score	10%_54:56:58	1412	161.54
Risk score	10%_54:56:58:60	1434	162.96
Risk score	10%_54:56:58:60:62	1475	165.67
Risk score	10%_54:56:58:60:62:64	1489	167.59
Risk score	10%_54:56:58:60:62:64:66	1436	165.52
Risk score	10%_54:56:58:60:62:64:66:68	1404	164.63
Risk score	10%_54:56:58:60:62:64:66:68:70	1400	165.03
Risk score	10%_54:56:58:60:62:64:66:68:70:72	1394	165.51
Risk score	10%_54:56:58:60:62:64:66:68:70:72:74	1385	165.77
Risk score	10%_54:58	1390	161.33
Risk score	10%_54:58:62	1439	165.02
Risk score	10%_54:58:62:66	1375	162.54
Risk score	10%_54:58:62:66:70	1379	164.11
Risk score	10%_54:58:62:66:70:74	1369	165.21
Risk score	10%_54:60	1403	163.04
Risk score	10%_54:60:66	1341	160.9
Risk score	10%_54:60:66:72	1358	164.29
Risk score	10%_54:62	1398	164.21
Risk score	10%_54:62:70	1364	164.88
Risk score	10%_54:64	1390	165.06
Risk score	10%_54:64:74	1352	165.97
Risk score	10%_56	1319	158.02
Risk score	10%_56:58	1353	159.28
Risk score	10%_56:58:60	1383	161.01
Risk score	10%_56:58:60:62	1423	163.71
Risk score	10%_56:58:60:62:64	1446	165.9
Risk score	10%_56:58:60:62:64:66	1404	164.22
Risk score	10%_56:58:60:62:64:66:68	1381	163.71
Risk score	10%_56:58:60:62:64:66:68:70	1381	164.25
Risk score	10%_56:58:60:62:64:66:68:70:72	1376	164.7
Risk score	10%_56:58:60:62:64:66:68:70:72:74	1371	165.06
Risk score	10%_56:60	1376	161.32
Risk score	10%_56:60:64	1417	165.4
Risk score	10%_56:60:64:68	1363	163.64
Risk score	10%_56:60:64:68:72	1364	164.86
Risk score	10%_56:62	1382	163.11
Risk score	10%_56:62:68	1334	162.12
Risk score	10%_56:62:68:74	1346	164.64
Risk score	10%_56:64	1380	164.34
Risk score	10%_56:64:72	1353	165.27
Risk score	10%_56:66	1305	159.44
Risk score	10%_58	1315	158.88
Risk score	10%_58:60	1345	160.28
Risk score	10%_58:60:62	1382	162.53
Risk score	10%_58:60:62:64	1405	164.49
Risk score	10%_58:60:62:64:66	1376	163.16
Risk score	10%_58:60:62:64:66:68	1360	162.87
Risk score	10%_58:60:62:64:66:68:70	1364	163.66
Risk score	10%_58:60:62:64:66:68:70:72	1361	164.06
Risk score	10%_58:60:62:64:66:68:70:72:74	1356	164.4
Risk score	10%_58:62	1367	162.31
Risk score	10%_58:62:66	1337	161.02
Risk score	10%_58:62:66:70	1348	162.94
Risk score	10%_58:62:66:70:74	1344	164.01
Risk score	10%_58:64	1373	163.8
Risk score	10%_58:64:70	1355	164.43
Risk score	10%_58:66	1305	159.47
Risk score	10%_58:66:74	1329	163.69
Risk score	10%_58:68	1303	160.61
Risk score	10%_60	1316	159.88
Risk score	10%_60:62	1344	161.49
Risk score	10%_60:62:64	1368	163.18
Risk score	10%_60:62:64:66	1349	162.2
Risk score	10%_60:62:64:66:68	1340	162.08
Risk score	10%_60:62:64:66:68:70	1346	162.92
Risk score	10%_60:62:64:66:68:70:72	1345	163.39
Risk score	10%_60:62:64:66:68:70:72:74	1342	163.81
Risk score	10%_60:64	1357	163.02
Risk score	10%_60:64:68	1329	162.11
Risk score	10%_60:64:68:72	1338	163.63
Risk score	10%_60:66	1302	159.48
Risk score	10%_60:66:72	1323	162.66
Risk score	10%_60:68	1299	160.44
Risk score	10%_60:70	1312	162.08
Risk score	10%_62	1312	160.51
Risk score	10%_62:64	1335	161.95
Risk score	10%_62:64:66	1326	161.33
Risk score	10%_62:64:66:68	1321	161.31
Risk score	10%_62:64:66:68:70	1330	162.23
Risk score	10%_62:64:66:68:70:72	1331	162.73
Risk score	10%_62:64:66:68:70:72:74	1331	163.25
Risk score	10%_62:66	1304	159.86
Risk score	10%_62:66:70	1320	161.73
Risk score	10%_62:66:70:74	1322	162.92
Risk score	10%_62:68	1300	160.55
Risk score	10%_62:68:74	1317	163.01
Risk score	10%_62:70	1312	162.06
Risk score	10%_62:72	1309	162.58
Risk score	10%_64	1308	160.95
Risk score	10%_64:66	1305	160.53
Risk score	10%_64:66:68	1304	160.6
Risk score	10%_64:66:68:70	1314	161.51
Risk score	10%_64:66:68:70:72	1317	162.09
Risk score	10%_64:66:68:70:72:74	1318	162.58
Risk score	10%_64:68	1302	160.78
Risk score	10%_64:68:72	1314	162.38
Risk score	10%_64:70	1311	162.02
Risk score	10%_64:72	1309	162.53
Risk score	10%_64:74	1305	162.78
Risk score	10%_66	1271	158.22
Risk score	10%_66:68	1278	158.81
Risk score	10%_66:68:70	1291	159.97
Risk score	10%_66:68:70:72	1297	160.76
Risk score	10%_66:68:70:72:74	1301	161.47
Risk score	10%_66:70	1290	160.05
Risk score	10%_66:70:74	1298	161.49
Risk score	10%_66:72	1294	160.92
Risk score	10%_66:74	1295	161.53
Risk score	10%_68	1270	158.85
Risk score	10%_68:70	1280	159.72
Risk score	10%_68:70:72	1286	160.39
Risk score	10%_68:70:72:74	1291	161.03
Risk score	10%_68:72	1286	160.49
Risk score	10%_68:74	1289	161.14
Risk score	10%_70	1271	159.39
Risk score	10%_70:72	1276	159.94
Risk score	10%_70:72:74	1281	160.51
Risk score	10%_70:74	1280	160.47
Risk score	10%_72	1270	159.63
Risk score	10%_72:74	1274	160.13
Risk score	10%_74	1268	159.73
Age	52	2753	189.17
Age	54	2696	194.56
Age	56	2083	167.99
Age	58	2050	173.67
Age	60	2025	179.01
Age	62	1997	182.97
Age	64	1965	185.69
Age	66	1558	167.3
Age	68	1550	171.11
Age	70	1542	173.55
Age	72	1532	174.97
Age	74	1519	175.55
FIT10	X	1458	163.72
FIT10	54	2698	194.5
FIT10	56	2119	169.48
FIT10	58	2089	174.71
FIT10	60	2067	179.57
FIT10	62	2042	182.97
FIT10	64	2016	185.3
FIT10	66	1682	170.39
FIT10	68	1677	173.38
FIT10	70	1670	175.38
FIT10	72	1663	176.43
FIT10	74	1654	176.92
FIT5	X	1819	173.7
FIT5	54	2702	194.23
FIT5	56	2198	172.56
FIT5	58	2175	176.93
FIT5	60	2158	180.6
FIT5	62	2141	183.12
FIT5	64	2123	184.65
FIT5	66	1918	175.6
FIT5	68	1915	177.42
FIT5	70	1912	178.49
FIT5	72	1908	179.08
FIT5	74	1904	179.36
Reference	FIT only	1243	156.77
Reference	COL only	2804	182.28
Reference	50/50	2024	169.52
